# Supplementary material for: Tremella fuciformis polysaccharide reduces obesity in high-fat diet-fed mice by modulation of gut microbiota
Source: Front Microbiol. 2022 Dec 5;13:1073350. doi: 10.3389/fmicb.2022.1073350 (PMC9760882; doi:10.3389/fmicb.2022.1073350)
Supplement: Supplementary file 3 [file Table_1.XLSX]

## Sheet: Sheet1
Supplementary Table 1. The primers of qPCR
Name	Forward Sequence	Reverse Sequence
GAPDH	GCATCCACTGGTGCTGCC	TCATCATACTTGGCAGGTTTC
FFAR2	ACAGTGGAGGGGACCAAGAT	GGGGACTCTCTACTCGGTGA
PYY	CTTCACAGACGACAGCGACA	GGGAAATGAACACACAAGCC
POMC	ATAGATGTGTGGAGCTGGTG	GGCTGTTCATCTCCGTTG
CART	GCGCTATGTTGCAGATCGAA	TCACACAGCTTCCCGATCCT
NPY	CCGCTCTGCGACACTACAT	TGTCTCAGGGCTGGATCTCT
AgRP	CAGACCGAGCAGAAGAAG	GACTCGTGCAGCCTTACA
GLP-1	CAAACCAAGATCACTGACAAGAAAT	GGGTTACACAATGCTAGAGGGA
TNF-α	GCCACCACGCTCTTCTGTCTAC	GGGTCTGGGCCATAGAACTGAT
IL-6	CCGGAGAGGAGACTTCAC	TCCACGATTTCCCAGAGA
IL-1β	TTGAAGAAGAGCCCATCCTC	CAGCTCATATGGGTCCGAC
IL-10	GCTCTTACTGACTGGCATGAG	CGCAGCTCTAGGAGCATGTG
